# Supplementary material for: PARP inhibitor Olaparib overcomes Sorafenib resistance through reshaping the pluripotent transcriptome in hepatocellular carcinoma
Source: Mol Cancer. 2021 Jan 23;20:20. doi: 10.1186/s12943-021-01315-9 (PMC7824946; doi:10.1186/s12943-021-01315-9)
Supplement: Supplementary file 2 — Additional file 2. [file 12943_2021_1315_MOESM2_ESM.xlsx]

## Sheet: Sheet1
Gene Name	Primary(TPM)	Residule(TPM)
ARNT2	2.3e-05	0.049776
SUGT1P2	7.7e-05	0.138341
IL9R	0.000303	0.375166
RFLNA	0.000187	0.10134
EBLN2	0.000823	0.304478
MUC16	0.008719	2.68089
HNRNPA1P33	0.002051	0.62271
AL031736.2	0.005703	1.67479
AC069503.2	0.001211	0.347611
AL356488.2	0.005391	1.49295
AC090236.2	0.001254	0.343316
SCARNA13	0.004674	1.19533
AC012181.2	0.005927	1.41265
AL008627.1	0.002232	0.502672
AC112229.3	0.001444	0.318162
LRRFIP1P1	0.001383	0.291442
ACSBG1	0.034104	7.08288
AC008507.1	0.001254	0.237552
AC137834.1	0.008171	1.51836
SNORA9	0.001093	0.193066
EIF4A1P2	0.003852	0.671058
AC003101.2	0.004189	0.717776
AC008945.1	0.007518	1.28738
AL035252.4	0.004949	0.844251
AC109454.1	0.001525	0.257266
AC007238.1	0.003107	0.523677
MIR4709	0.00107	0.166865
MX2	0.019206	2.95271
FTH1P10	0.002615	0.39858
SNORD65	0.008933	1.32397
MIR6726	0.005659	0.825316
MIR6849	0.000417	0.058684
MIR4730	0.01144	1.58336
PIGY	0.038751	4.5317
DNAH12	0.002255	0.254151
LINC00664	0.00277	0.304913
MIR6510	0.003259	0.355357
POU5F1	0.018202	1.98291
AC120057.3	0.260512	27.1343
TRAPPC11	0.015168	1.53881
AL136380.1	0.007956	0.794604
AC107294.3	0.0035	0.345884
BEND3	0.021825	2.15109
AL358942.1	0.00394	0.379422
AL034379.1	0.015465	1.48664
AL360181.3	0.275293	24.8154
AC020891.2	0.00178	0.158236
AC005324.4	0.005961	0.526955
AC243756.1	0.00265	0.22618
VIM	0.059968	5.11621
AC243654.3	0.002192	0.183449
DPY19L1	0.072559	5.96453
RPL21P75	0.003948	0.322668
AC099344.1	0.001731	0.139346
OTC	0.127199	10.1003
HNRNPA1P46	0.001253	0.097848
AP000317.2	0.001101	0.085883
TVP23C-CDRT4	0.027151	2.06643
SNORD96A	6e-06	0.000445
AC092814.1	0.010732	0.794217
STIL	0.023389	1.72079
AC007318.1	0.111679	8.08281
PAGE5	1.02672	73.5121
Metazoa_SRP	0.008921	0.638544
SAGE1	0.088099	6.18766
AP001029.2	0.014062	0.975075
AC002367.1	0.001136	0.078323
CU633906.1	0.09059	6.23141
FP236241.1	0.05273	3.58984
XIST	0.003582	0.237859
BMS1P4	0.004043	0.266485
AP003041.1	0.005934	0.387911
RPL23AP43	0.003616	0.236189
SMOC1	0.018834	1.20531
RNASE13	0.00358	0.228949
MIR6892	0.008005	0.501841
RPL21P28	0.077933	4.84458
AC026464.2	0.00221	0.137088
CGA	0.072681	4.46815
AC073488.11	0.045786	2.80477
HNRNPA1P27	0.00094	0.057217
HNRNPA1P50	0.002678	0.161648
MIR6731	0.004795	0.288502
SNORA24	0.033869	1.97867
AJ009632.2	0.016746	0.966864
RPS14P8	0.008108	0.467352
ST13P4	0.00372	0.214107
RPL24P8	0.007445	0.425278
TEX41	0.016455	0.924281
MT-TQ	0.046118	2.56241
PLAGL1	0.070855	3.92179
LINC00648	0.023932	1.31814
AC093484.1	0.004241	0.231382
ZNF417	0.019131	1.04113
IQGAP2	0.102433	5.48754
SPP1	0.957979	50.3654
RAB11FIP1P1	0.039185	2.05809
VPS13C	0.073373	3.84845
AC015813.2	0.138311	7.02073
AC234781.5	0.120726	6.0748
RPSAP21	0.001375	0.069142
SNORA61	0.069487	3.37974
GABBR1	0.06056	2.90752
HNRNPA3P5	0.029563	1.4191
AC121761.2	0.004009	0.190691
AC132938.2	0.002756	0.130014
RNU6-2	0.013551	0.635567
SNORA14B	0.032391	1.50836
FANCI	0.264047	12.2622
AC122685.1	0.004087	0.188819
CYP2C18	0.694446	32.0671
MIR6819	0.020751	0.956159
SNORD36C	0.034223	1.57132
SLC10A7	0.0449	2.02056
KIAA1109	0.029884	1.34134
PPIAP6	0.005827	0.259395
R3HDML	0.00585	0.257879
AC000041.1	0.006065	0.265841
GAPLINC	0.20939	9.09783
AP000974.1	0.002507	0.108745
AC132942.1	0.004289	0.186008
AL121594.2	0.003088	0.133479
AL731566.1	0.009624	0.414542
MIR6864	0.004932	0.21196
MIR8085	0.066953	2.87675
AC011479.2	0.001545	0.066285
SNORD24	6.4e-05	0.002717
C9	0.050899	2.15782
AC018629.1	0.001723	0.072265
CYP24A1	0.021166	0.879609
ABCB1	0.40856	16.7127
RGS20	0.023299	0.942861
AC048341.3	0.033455	1.32847
AC025165.5	0.005574	0.219522
ARHGEF28	0.064758	2.54695
RPSAP16	0.001482	0.057582
GPCPD1	0.020076	0.775587
NEB	0.211331	8.14107
RIMKLA	0.008964	0.344793
LINC00993	0.041521	1.59682
ZNF83	0.012789	0.489267
HMGB2P1	0.006534	0.248952
AC073592.3	0.001757	0.066729
RBM48	0.063202	2.399
AC002094.5	0.021222	0.784769
AC211486.1	0.010163	0.369708
MIR6800	0.000256	0.009255
AC093525.2	2.33824	84.2933
VEZT	0.06851	2.45987
AC073352.1	0.016439	0.585937
AL121594.3	0.005234	0.186076
FTH1P2	0.166793	5.90151
CSNK2A3	0.005526	0.194896
BCYRN1	0.125925	4.3966
GJC1	0.0098	0.340976
PTGES3L-AARSD1	0.630422	21.8743
AC233968.1	0.054882	1.85073
PLGLB1	0.115816	3.84874
RPL17P36	0.01048	0.346491
ZNF567	0.031607	1.03022
PMEPA1	0.03729	1.21443
Z94721.2	0.016239	0.522969
PPIAL4C	0.004565	0.14572
KLK6	0.040424	1.28589
AC010655.2	0.01621	0.51129
MEX3B	0.011207	0.352904
AC097468.3	0.063594	1.99086
APOBEC2	0.006399	0.199851
USP32P2	0.077603	2.40566
EEF1A1P19	0.177933	5.47934
AGAP5	0.010188	0.311341
AC090948.3	0.024644	0.752122
AC008763.2	0.031937	0.974324
AC092683.1	0.244134	7.42697
AC245033.1	0.154168	4.5845
LAMC2	0.151605	4.50636
WIZP1	0.000901	0.026705
ASCL5	0.005835	0.172945
SH3PXD2A	0.190456	5.56983
PDE6B	0.011715	0.340949
C12orf56	0.031253	0.906595
GAPDHP14	0.073687	2.13432
RPS27P29	0.015526	0.44662
ENPP3	0.295397	8.45589
AC107419.1	0.010208	0.291321
AC012618.2	0.005265	0.148281
ZNF577	0.021933	0.612088
AC098583.1	0.015343	0.425703
MT-TM	2.47834	68.2422
LIN28B-AS1	0.006463	0.177958
NETO2	0.522043	14.2789
AC073508.2	0.107522	2.9145
RN7SL689P	0.065093	1.7516
RMST_6	0.078606	2.11403
CLSPN	0.061757	1.65257
EMC2	0.157555	4.20031
AC091390.4	0.385238	10.2109
AP002478.2	0.007024	0.185142
AL031985.3	0.031388	0.821363
UBXN10	0.037181	0.968338
Y_RNA	0.022564	0.584862
MIR6768	0.041555	1.07158
TIMP3	0.0539	1.38794
ANGPTL1	0.020623	0.520614
TTC37	0.139356	3.48426
AL355102.4	0.615903	15.2195
PSMC1P1	0.071399	1.76327
TRIM9	0.011281	0.276357
RPL3P10	0.001101	0.0269
KANSL1L	0.059075	1.44255
ABCA11P	0.0661	1.61014
SLC2A3P1	0.023792	0.577143
NUDT12	0.012391	0.299803
FAM83F	0.008874	0.213153
AP002812.3	0.004455	0.106581
AC073488.2	0.065092	1.54806
MIR1304	0.170354	4.0364
AL161626.1	0.001926	0.045616
AC006511.3	0.007409	0.174994
SIMC1	0.057924	1.3666
TTN	0.000955	0.022309
MIR24-2	9.5e-05	0.002219
STRA6	0.036551	0.851666
AL590999.1	0.018285	0.425519
MIR6861	0.002592	0.06005
RAPGEF6	0.02429	0.561892
ZNF304	0.051138	1.17523
KLRC3	0.133881	3.06155
TRPS1	0.006911	0.157924
HNRNPH2	1.18055	26.7193
KIF14	0.015788	0.356663
SCRN1	0.640908	14.4701
ATP8A2P1	0.080765	1.81987
AC002056.1	0.006359	0.142987
MATR3	0.070776	1.59086
RPGRIP1	0.00999	0.224481
FTO	0.337292	7.49203
MIR675	3e-05	0.000661
RPL23P2	0.162909	3.57227
CGRRF1	0.100697	2.20518
TNK1	0.012023	0.262454
AC116348.3	0.029633	0.646827
EIF3LP2	0.04891	1.06751
AC138811.2	2.22482	48.4025
ZNF883	0.042807	0.927714
LIN7C	0.141094	3.03699
AC091132.1	0.003997	0.08544
PCDHB13	0.001137	0.024262
AC023043.4	0.07945	1.68507
BARD1	0.025112	0.530505
ZNF132	0.033134	0.698094
EEF1A1P14	0.002732	0.05739
SNORA67	1.93759	40.6399
TMEM161B	0.058048	1.21489
PHBP9	0.039892	0.829521
AC135050.1	0.089194	1.8546
AP005212.2	0.006318	0.131218
ADAM1A	0.061645	1.27743
DNA2	0.020705	0.426114
NPM1P32	0.003048	0.062344
LINC02453	0.037707	0.768703
SPATA17	0.07461	1.51937
KRT16	0.090157	1.82173
AC007879.3	0.019538	0.394341
MFAP3	0.023803	0.479969
LINC00342	0.201956	4.06387
AC023055.1	0.273485	5.50144
UFSP2	0.100176	2.0132
LINC02152	0.051025	1.02454
GAB1	0.025925	0.519671
AC005702.1	0.099776	1.99101
TM4SF1-AS1	0.160555	3.18104
LINC01588	1.12371	22.2634
AC068675.1	0.024615	0.484079
USP34	0.133945	2.63278
HNRNPCP7	0.035603	0.699207
PRKD3	0.026133	0.513111
AC115618.2	0.389398	7.60712
HLA-K	0.021755	0.424857
AP000936.3	1.47593	28.6543
MORF4L1	5.21078	100.955
IFIT1	0.029785	0.575468
MIR6824	0.004566	0.088172
AC064799.1	0.027265	0.523565
AL645933.2	0.057013	1.09481
MT-ND3	499.433	9560.28
EYS	0.108765	2.06035
NPPA-AS1_2	0.159979	3.0295
EPRS	1.93317	36.5312
AC021054.1	0.022409	0.422207
CCDC150	0.158022	2.96733
MIR6798	0.01145	0.213815
GUF1	0.107288	1.9854
AL139011.2	0.013652	0.251814
UTP14C	0.123805	2.28077
AL133268.1	0.012238	0.225175
AC009690.2	0.217283	3.99453
MIR6802	0.014163	0.25975
AC024595.1	0.096342	1.75672
AC048341.2	0.019062	0.34664
AP002383.4	0.012039	0.218201
COG5	0.515413	9.3276
MIR6836	0.002435	0.044002
ZCCHC7	0.292454	5.24221
SLC25A27	0.108741	1.94679
AC108062.1	0.137152	2.45404
COX8C	0.276529	4.93467
AC131212.4	0.029506	0.526115
SF3A3P1	0.002337	0.041568
USP28	0.438518	7.79122
ZNF382	0.016579	0.293838
LUZP1	0.262998	4.66051
EIF4BP3	0.017417	0.3081
VPS13A	0.011267	0.198756
ST13P6	0.00369	0.064998
AC005912.1	12.818	225.654
KLHDC2	0.989893	17.4137
AC109588.1	0.095103	1.67277
STAB2	0.014536	0.255055
AC113935.1	5.49753	96.2379
NUP107	0.149887	2.60424
AC073842.1	0.130476	2.26373
NEK11	0.097601	1.69206
PSME4	0.434258	7.52491
POLA1	0.368004	6.36383
TIA1	1.49424	25.6307
COPG2	0.121537	2.07805
RAD51B	0.084263	1.43954
BX679664.3	5.5531	94.412
NEURL1B	0.010748	0.182638
ACAD11	0.262433	4.45866
AL671855.1	0.004017	0.068164
CKS1BP3	1.11935	18.9798
AC106820.3	0.1658	2.81099
CEP170	0.124469	2.10271
FILIP1L	0.041118	0.694196
AC026355.1	0.114879	1.93077
DDX60L	0.023787	0.398487
AC010894.3	0.057346	0.960409
EIF5B	0.753558	12.6138
AL021368.3	0.010521	0.175705
RPL4P3	0.003652	0.060873
CYP2C9	0.510142	8.50042
MED21	0.188001	3.13223
RPL19P21	0.004673	0.077682
MEIOC	0.014997	0.248691
AL121917.1	0.020695	0.341328
PPP4R2	0.228346	3.75442
AC079203.1	0.021078	0.346489
HSP90AA2P	0.001939	0.031825
ENO1P4	0.076697	1.25588
HMGN5	0.111611	1.81608
ADNP	0.388637	6.31596
CLDND1	1.11129	18.0337
PIGN	0.067056	1.08199
AC117498.2	0.21602	3.48395
HNRNPA1P39	0.003836	0.061804
AL158206.1	0.023062	0.371487
CT45A1	0.982535	15.8241
INTS2	0.019847	0.319602
ADAT2	0.18812	3.02671
CFAP70	0.038421	0.616283
LDLRAD4	0.01197	0.19174
MTDHP1	0.036988	0.592027
AC040977.1	0.134933	2.15901
AC012409.3	0.043168	0.689473
RPSAP47	1.36104	21.6962
AC243830.2	0.036532	0.581145
AC011497.2	0.158115	2.5071
FKBP7	0.269225	4.25595
HSPB8	0.054971	0.86802
NBPF20	0.045202	0.712859
RN7SL403P	0.012828	0.201967
AC096642.1	0.040677	0.640338
ZNF45	0.113835	1.79078
TAT-AS1	0.157651	2.47816
ERCC6L	0.048113	0.755865
RPS23	40.7768	640.484
SLC30A3	0.074	1.16029
RN7SL812P	0.042895	0.671169
AC025171.4	0.034511	0.539092
EEF1A1P24	0.003006	0.046872
TLX3	0.034578	0.537056
ZNF613	0.020194	0.312905
AC008575.2	0.00384	0.059327
BNIP3P29	0.007658	0.118275
DENND2C	0.025244	0.38791
SNORA3B	0.297154	4.55232
CYP3A4	0.029481	0.450877
AC022415.1	0.057207	0.874171
POLR2B	0.876503	13.3783
PMS2P11	0.015289	0.232607
LINC00564	0.03661	0.553899
PREX1	0.010405	0.157356
AL132838.1	0.016561	0.249584
AC004832.6	0.073556	1.10785
AC119751.4	0.007736	0.11637
DDX10	0.27154	4.06848
ENOX2	0.386444	5.7894
ADAMTS7P4	0.131487	1.9684
AC124798.1	0.138767	2.07622
AC211486.3	0.027796	0.415778
TAGLN2P1	0.01784	0.266012
ZNF680	0.041049	0.610924
NR1H4	0.41016	6.09019
KIAA0232	0.230613	3.42124
RPS24	53.2617	790.09
DYNC1I2	3.09919	45.789
ANKRD26P1	2.37296	34.9436
AC003973.3	0.073318	1.07924
DNAJC13	0.3333	4.90308
OPN1SW	0.079949	1.17043
CALU	1.92153	28.1267
HSPD1P6	0.00253	0.036986
AC020915.6	0.041925	0.612883
CHN1	0.028216	0.41175
POLQ	0.0076	0.109999
AMOT	0.006179	0.089225
NPAT	0.021597	0.311812
C14orf37	0.020552	0.295601
AC022431.1	0.198359	2.85177
AP006545.1	0.073769	1.05695
GORAB	0.155185	2.22008
AC090114.3	0.05025	0.717435
SLC38A11	0.018107	0.258423
DICER1	0.433495	6.18664
NAT1	0.049563	0.707083
HNRNPKP2	0.000938	0.013349
KRT80	0.070747	1.00539
ADGRA3	0.947755	13.4652
MED23	0.309666	4.38439
FGD5	0.004429	0.062505
TMEM133	0.033232	0.468194
AL583836.1	0.054198	0.763504
LINC01234	0.614489	8.65472
EIF4A2	4.59443	64.7035
AHCTF1	0.314592	4.43035
CFI	2.57113	36.2009
AC010719.1	0.263732	3.71304
AC005393.1	0.118228	1.66209
CASC2	0.021396	0.300489
AC005229.1	0.010692	0.150111
DSCR8	0.212787	2.9846
ANXA2P2	0.33507	4.69623
ZMAT2	2.04912	28.6517
CACNA1H	0.416471	5.81051
SPANXB1	0.147217	2.04521
SPATA6	0.13581	1.88512
PPIAP29	8.23226	114.228
MFSD14A	0.607398	8.41602
MAGOH2P	0.052787	0.730831
AC104971.2	0.066386	0.917377
ZNF436	0.154881	2.13827
FCF1P2	0.064347	0.887759
FEM1B	0.538365	7.42708
AF201337.1	0.008923	0.123028
ZNF582-AS1	0.058434	0.804625
MIR7109	0.000851	0.011652
NME7	0.142369	1.94825
DNAJC16	0.515468	7.04582
SLC17A2	0.042401	0.577224
SPCS2P4	0.175231	2.37862
RPL26	83.0936	1127.68
RPL5P1	0.036942	0.500832
THOC2	0.579763	7.833
FGG	114.225	1542.49
SRBD1	0.055547	0.749787
AC022400.9	0.019237	0.259101
XRCC5	5.28984	71.152
MAP4K4	0.091264	1.22693
CHST9	0.018189	0.244169
AC004656.1	0.10594	1.41747
NCEH1	0.524477	7.01194
SNHG1	1.2154	16.247
SNORA31	0.017114	0.228549
ZC3H7A	1.03306	13.6816
MRPL47	0.281219	3.72304
HMGN2P47	0.105767	1.39569
MIPOL1	0.033099	0.435962
KCNK9	0.063228	0.829512
CETN2	0.825309	10.7774
MDM1	0.254801	3.31657
UHRF2	0.203011	2.63648
AC022018.1	0.06271	0.812492
ZMYM4	0.128061	1.65837
LINC01203	0.212032	2.743
CFAP69	0.084758	1.09536
RPL9	34.8661	449.958
AC004771.5	0.014264	0.184
AC023598.1	0.008925	0.115081
AC012313.4	0.038107	0.490896
HSPD1P4	0.002502	0.032225
MAGEA9	1.16172	14.9351
SEC24B	0.253741	3.26061
PIGCP1	0.291094	3.73794
SACM1L	0.18896	2.42393
MAGEA9B	0.989417	12.6885
SHOC2	0.052474	0.671359
GDF9	0.043409	0.55511
TMEM138	2.05342	26.212
MT-CO2	3478.47	44252.9
U2SURP	0.337683	4.2927
GNA12	1.80592	22.8324
FP236315.2	0.003514	0.044427
FP671120.2	0.003514	0.044427
CU634019.3	0.003514	0.044427
FAM118B	0.480968	6.08056
AC124319.1	0.021147	0.267332
KRR1	0.125652	1.58794
AC099560.2	0.25524	3.21615
AC027601.3	0.075059	0.944855
Z84485.1	0.034093	0.428395
AC125608.1	0.575246	7.20546
AC233964.1	0.000719	0.008983
EEF1A1P6	14.4903	180.922
H3F3BP1	0.132416	1.653
KRT18P61	0.003812	0.0473
RN7SKP187	0.015098	0.187287
TAX1BP1	1.40603	17.4049
BBIP1	0.54713	6.75456
NDN	0.154704	1.90884
RPL34	94.506	1165.83
AC009244.1	0.342548	4.21757
CACNG8	0.007867	0.096839
UPK1B	0.157128	1.93408
SLC39A10	0.061805	0.760617
SKA1	0.241707	2.97412
CYP51A1	2.92735	35.9719
LINC02026	0.044377	0.544076
SNAP23	0.989103	12.1193
AC091429.1	0.012845	0.157182
KLHL5	2.33036	28.4962
GLB1L2	0.012201	0.148942
CTAGE5	1.61032	19.6566
LPAR3	0.077548	0.943533
SULT1E1	0.108869	1.32307
MIR6776	0.097521	1.18455
RARB	0.066559	0.80819
AL356310.1	0.030293	0.366973
AC012512.1	0.563514	6.81934
CHIC1	0.020282	0.245184
OXSM	1.07285	12.9682
AHNAK2	0.131336	1.5866
COL24A1	0.009273	0.111876
FTH1P3	0.069866	0.842239
PCED1B-AS1	0.00406	0.048906
REL	0.018404	0.22167
MKLN1	0.249245	2.99988
SNORD36A	0.002672	0.032121
AC011447.7	0.041398	0.495926
STT3A	6.73944	80.6913
AL137802.2	0.068889	0.823132
SLC2A1-AS1	0.05355	0.639735
CU633967.1	0.215642	2.56761
SLC17A1	0.549041	6.53092
ERI2	0.062016	0.734606
TUBBP2	0.036398	0.430714
AP3B1	0.453004	5.3597
CTSK	0.507947	5.99894
EFCAB7	0.007767	0.091693
ZNF214	0.042832	0.505323
COL9A3	0.046956	0.55374
NRDC	3.40797	40.1578
KCNN4	0.108231	1.2736
AC022400.5	0.018177	0.213399
AC093297.3	0.040873	0.478089
MID2	0.178054	2.0791
BRD7P2	0.014325	0.167121
SLC35F2	0.761107	8.86208
BMS1P13	0.079814	0.928324
AL161431.1	0.07055	0.819849
RPS26P40	0.00321	0.037241
AC092115.2	0.116896	1.35573
PSMD1	5.05133	58.4273
ZGRF1	0.020724	0.23893
COL4A4	0.003749	0.043205
MIR663AHG	0.091446	1.05324
SNORD58B	1.85025	21.2649
AC007382.1	0.026373	0.301818
MSANTD4	0.175013	1.99248
AC025165.1	0.029319	0.33337
MPDZ	0.344935	3.91935
ZFPM2-AS1	0.089537	1.0159
AP002026.1	0.089308	1.01287
KDM5A	0.479511	5.43156
AC005332.6	0.03251	0.368006
AC245060.4	0.877135	9.91033
KIF21A	0.146715	1.65638
AC016831.1	0.018739	0.211045
AC118758.3	0.008469	0.095364
ZNF416	0.102449	1.15319
LRRC37A	0.05603	0.629285
AHCYP8	0.199316	2.23547
SLFN5	0.157798	1.76977
MIR941-2	0.012786	0.143225
NDUFB3	5.15402	57.6485
PRR4	0.634558	7.09615
FRRS1	0.336504	3.75348
HNRNPR	4.30232	47.9769
NCOA4	1.40404	15.6364
MIR6889	0.003901	0.043358
ZEB1	0.026698	0.296511
AL158827.2	0.006227	0.068992
RPL21P16	1.78952	19.7734
NKRF	0.181375	2.00403
ZNF780A	0.780654	8.61363
KMO	0.114647	1.26472
BTAF1	0.136598	1.5062
POTEM	0.003341	0.036824
NPFFR2	0.079007	0.869852
NR2E1	0.021424	0.235489
AL590133.2	2.08612	22.8191
RBMS2P1	0.027783	0.303305
C17orf80	0.938338	10.2428
TXNDC5	16.651	181.302
RNU1-70P	12.9922	141.433
AL451139.1	0.021286	0.231268
MTMR8	0.104653	1.13359
GAPDHP60	0.028902	0.313011
RPL7P1	0.640573	6.92635
HBA1	6.19727	66.9663
EIF4BP7	0.147932	1.59682
LINC01268	0.075185	0.8114
ATF2	0.840816	9.07145
PRDX2P3	0.006088	0.065656
ANK3	0.066739	0.718127
RBM41	0.15867	1.70162
GTF3C3	0.501108	5.37175
FAM95B1	0.004607	0.049362
OFCC1	0.138487	1.48258
AC018552.3	0.013128	0.140447
ADAM9	1.29073	13.7858
PAEP	0.192954	2.05929
MIR6862-1	0.000822	0.008771
MIR6862-2	0.000822	0.008771
MYCBPAP	0.021455	0.22867
TIGD1	0.102932	1.09461
HIST1H2BA	0.035682	0.37916
RNF20	0.592618	6.29538
AC027020.1	0.119809	1.27125
CYP2B7P	0.021022	0.222796
CNTLN	0.039129	0.414567
GPRASP1	0.023015	0.24361
DDX17	4.02455	42.4873
AC136944.2	0.005013	0.052887
PSTPIP2	0.251523	2.65239
CTAGE9	0.066626	0.701381
NCAPG	0.177068	1.85326
AC231533.2	0.006001	0.062776
TXNIP	0.741944	7.73725
EEF1A1P11	0.489293	5.09119
MSRB3	0.051584	0.536726
MATR3	1.00507	10.4428
THEMIS2	0.025696	0.266481
ERBIN	0.117487	1.21725
AC024337.2	0.347981	3.60267
CXorf57	0.031619	0.326835
AC124947.2	0.088253	0.909391
AC079880.1	0.019586	0.201771
ALDH7A1P1	0.009158	0.094249
LINC01176	0.033108	0.340705
AC093909.7	0.351609	3.61071
TMEM182	0.269732	2.76924
AC018641.1	0.027757	0.28461
LINC02476	0.0737	0.755541
USP9X	1.504	15.4117
SMG1P2	0.01508	0.154511
AC067852.4	0.072223	0.7394
HAVCR1	3.76849	38.539
ARHGEF12	0.612532	6.24472
RPL36A-HNRNPH2	10.8674	110.612
AURKA	13.8293	140.624
AC009065.5	0.013129	0.133443
AL583805.1	0.004226	0.042877
AC080013.1	0.070375	0.711985
EAF1-AS1	0.027929	0.282272
RNF141	0.530125	5.35341
ARHGEF10	0.029393	0.295716
CMTR2	0.01418	0.142538
ZDHHC11B	0.817153	8.205
PDE4D	0.191393	1.92172
AC021074.3	0.087439	0.877824
TEX35	0.037645	0.376721
RALGAPB	0.214934	2.14966
OR7E37P	0.006329	0.063068
AP002982.1	0.006823	0.067828
CRYZ	6.21664	61.7613
RTN4IP1	0.928631	9.21183
CDK14	0.252962	2.50527
SEC11A	10.4633	103.563
ITIH5	0.171616	1.69839
AP002840.2	0.06371	0.630489
PDZK1	3.883	38.3894
UBA6	0.042762	0.421922
DDIAS	0.025666	0.253237
ZNF460	0.02061	0.203146
BMPR1A	0.167618	1.64901
VNN2	0.292839	2.87395
AL031674.1	0.1826	1.79092
AC092373.1	0.001832	0.017959
AC016712.1	0.006545	0.064157
SPICE1	0.038238	0.374167
AL031673.1	0.148165	1.44969
HBA2	6.16735	60.2299
WDCP	0.458394	4.47413
PRADC1P1	0.008548	0.08342
RPL5P29	0.00251	0.024494
CHUK	0.187556	1.82895
LDHB	6.52642	63.5199
SEC23A	1.44249	14.0319
SLC20A1	2.4102	23.4302
AC114786.1	0.587491	5.70475
IGIP	0.110616	1.07404
ATP2C1	0.656117	6.3555
AL138756.1	0.06966	0.674624
C4BPA	0.327011	3.16502
AC039056.2	0.01126	0.108934
TERC	0.02172	0.210122
WAPL	1.07197	10.3658
EEF1A1P30	0.034953	0.337859
CBX3P4	0.01197	0.115577
TMX2P1	0.678096	6.53728
FRAT1	0.887466	8.54986
ACAA2	4.74673	45.6063
MTATP6P1	398.017	3823.38
USP37	0.125495	1.20505
LRP2	0.043328	0.415861
SOCS5	0.150408	1.43418
GYS2	0.118014	1.12372
AC073488.7	0.373948	3.5496
VN1R54P	0.09873	0.936832
AC026202.3	0.035942	0.340775
TRMT13	0.075792	0.715829
RPS4X	319.014	3012.69
CTAGE15	0.037254	0.351594
LINC00862	0.148068	1.39443
HMGB1P6	1.52507	14.359
HCP5	0.140017	1.31774
ZNF644	0.181794	1.70585
VNN1	0.926007	8.67996
COPB2	7.94422	74.3814
AC008155.1	0.005596	0.052251
AL109806.1	0.027478	0.25647
AP002381.1	0.003892	0.036272
DARS2	1.57161	14.6447
UBE2V1	1.33666	12.455
VDAC3	6.87366	63.9844
RPL4P2	0.00351	0.032637
AL031736.1	0.118985	1.10455
AC106886.5	0.773922	7.16818
ZDHHC20	0.212558	1.9606
ZNF724	0.022353	0.206072
RRN3	0.728835	6.71758
CENPU	0.068538	0.631646
ASB7	0.580845	5.35045
RRP15	0.23319	2.14712
GOLGA6L7P	0.016131	0.148389
MYSM1	0.189483	1.73906
LINC00689	0.018056	0.165468
HNRNPKP4	0.005646	0.051704
GUCY2C	1.3626	12.4544
AP000844.2	0.046573	0.424924
NFIL3	3.52763	32.1608
TMEM67	0.048669	0.443497
AC025283.2	0.464211	4.22641
DLGAP5	0.057828	0.526351
ENTPD1	0.091713	0.833901
ZNFX1	0.989483	8.99297
UQCRHL	0.359688	3.26818
AC010336.1	0.025254	0.229386
SEM1	11.7568	106.769
KNTC1	1.43709	13.0459
CAPZA1	2.07881	18.8712
ZNF35	0.12541	1.13793
RMND1	2.13438	19.3449
AC009948.4	0.203895	1.84762
IGFN1	0.011673	0.10504
ALDH1A1	24.1268	216.831
AF274855.1	7.7332	69.3987
CYP2B6	0.022608	0.20284
RLF	0.04418	0.396197
NMD3	0.224561	2.01268
AC026790.1	0.023398	0.209446
ADGRF4	0.02169	0.194037
CPNE3	0.577637	5.15612
GPN1	2.01693	17.9748
ATF4P3	0.226104	2.0109
NBPF9	0.594383	5.28141
HSPE1-MOB4	0.092263	0.819307
PHKA1	1.09416	9.70341
TMEM106C	8.98375	79.3284
AC099336.2	15.8629	139.808
LRRC57	0.920964	8.1095
PPP1R3C	0.133494	1.17399
OTUD6B	0.040212	0.352806
CSNK1A1P1	0.064318	0.564062
ANO6	0.211197	1.85156
PTPN12	0.253059	2.21656
HMGN2P3	0.230992	2.02328
AL078604.2	0.034373	0.300333
MIR9-3HG	0.071771	0.626791
HSD17B4	7.61066	66.4223
RALY-AS1	0.26142	2.28132
KPNA1	1.23961	10.8064
CD44	0.352238	3.06715
LINC01186	0.198899	1.72777
CCNT1	0.047295	0.410271
CDKAL1	0.732281	6.34333
CTAGE16P	0.029771	0.257681
AC090772.3	0.101939	0.881369
TDRD7	0.648654	5.60369
ZC3H14	1.74313	15.0523
RASGRF2	0.028298	0.244217
ELMO2	2.63224	22.6812
HBP1	1.53323	13.1599
MT-ATP6	612.5	5253.06
CCDC88A	0.30989	2.65508
NBPF26	0.55475	4.74567
SLC35D1	1.9585	16.7527
HSD17B12	1.33432	11.3927
ZNF736	0.325035	2.77521
HNRNPCP2	0.384584	3.28364
ZBTB4	1.62614	13.8439
AC159540.2	0.226302	1.92553
EEF1GP5	0.008609	0.073164
RFC1	0.824699	7.00712
ZNF266	0.355634	3.01935
FBXW11	0.952148	8.08126
PRRC2C	3.34163	28.3537
FDPSP3	0.033852	0.286924
RPL22	41.6293	352.479
AP006621.4	0.060133	0.508912
RIF1	0.073541	0.622199
MRPL35	2.20382	18.594
MCM8	0.134275	1.13028
KRT18P42	0.001357	0.011415
WDR35	0.077444	0.651249
CYCSP34	0.215008	1.80753
CU633980.1	0.040424	0.339013
GAS2	1.20076	10.0674
CUL4B	0.649526	5.43254
NAA35	0.417036	3.48549
ARHGAP42	0.071292	0.595451
TRIM37	1.08204	9.03672
SQLE	2.02096	16.8334
MT-ND4	1376.83	11449.9
ARL13B	0.113156	0.938827
AF274856.1	0.144927	1.20227
RIOK1	0.683434	5.65688
WDR76	0.407433	3.36775
THUMPD3	1.04522	8.62804
SLC17A7	0.130828	1.07968
AC011452.1	0.006653	0.0549
CTAGE3P	0.028721	0.236916
ZNF700	0.055449	0.456994
ZNF248	0.532501	4.38341
MIR635	0.359315	2.94865
MIR6843	0.006053	0.049662
RNU6-8	0.249508	2.0469
APOH	28.9336	236.833
PHKB	0.930946	7.60986
VAV3	0.29392	2.40169
ACVR1	1.06964	8.73919
AC145423.2	0.524818	4.28313
AL021154.1	0.22238	1.81449
CCDC28A	0.732475	5.97236
AL353625.1	0.111625	0.909708
NONOP2	0.075532	0.614619
ZNF571-AS1	0.030124	0.245022
SGIP1	0.004444	0.036124
AC090510.2	0.031467	0.255733
NT5C2	0.829746	6.74242
S100A4	3.60358	29.26
AC008115.3	0.04805	0.390035
NCOA7	0.320888	2.6041
BPNT1	1.01313	8.2126
EXO1	0.345526	2.80075
OR7E7P	0.067544	0.546007
SENP8	0.075749	0.61217
MCOLN2	0.017796	0.143563
REPIN1	17.8355	143.83
LZTFL1	0.116825	0.941959
CD101	0.198198	1.59675
AC104521.1	0.074107	0.596698
ETV1	0.157239	1.26559
AC005837.2	0.091214	0.733549
ZW10	0.291995	2.34627
ZRANB2	1.69133	13.5841
UBR1	0.148392	1.19098
MT-ND2	525.431	4215.42
LINC00189	0.140556	1.12715
CDC25C	0.693195	5.55554
PAM	2.38113	19.0683
MIR3064	0.018307	0.146311
ANXA2	167.862	1339.54
ADH4	1.28068	10.1963
ZNF486	0.127101	1.0119
ORC3	1.13183	9.00964
CDC37L1-AS1	0.255353	2.03165
CCPG1	0.218556	1.73805
CLEC11A	0.854748	6.79561
EEF1A1P25	0.028901	0.229692
LINC01572	0.074127	0.588429
FIGNL1	0.056807	0.450579
RPL7AP53	0.017946	0.142198
MORF4L1P1	0.035939	0.284756
MFRP	0.008745	0.069175
RPL35A	149.979	1185.01
NUP205	1.35813	10.7296
RPS4XP6	0.014727	0.116286
LINC01670	0.072428	0.571832
TUG1	0.345326	2.72534
AC080125.1	0.100943	0.795568
MAT2B	2.27065	17.8892
IARS	2.15473	16.9747
AC139769.2	0.637174	5.01943
FCHO2	0.228236	1.79619
NPM1P39	0.012167	0.095633
PSMD10	2.11657	16.5682
PREX2	0.010705	0.083725
ARID2	0.113237	0.88549
CCNB3	0.729073	5.69455
AC005822.1	0.044516	0.347353
AC073488.1	0.342367	2.67141
GNRH1	0.233288	1.82016
THAP9	0.036203	0.282414
AP003392.3	0.077523	0.603655
AL390728.6	0.083304	0.648364
USP25	0.299181	2.32634
EXOC6B	0.68208	5.30019
ERVH48-1	0.032973	0.2562
NOXRED1	0.02895	0.224571
UPF3B	0.92191	7.1504
BACE1-AS	0.823907	6.38618
SERPINB9P1	0.301119	2.33333
RNU4-39P	0.405933	3.13906
SNORD43	0.062032	0.479315
NPPB	0.198976	1.53607
CHMP4A	0.171753	1.3255
ACSL1	0.018018	0.139029
AC008993.1	0.007372	0.056833
MIR194-2	0.006769	0.052166
PARP2	2.11299	16.274
PMS2P4	0.102585	0.790086
CP	6.42823	49.4982
FAM76A	0.355784	2.73686
ZNFX1-AS1_3	0.297184	2.28465
BAAT	2.2101	16.9841
LCMT1-AS1	0.145664	1.11902
OR7E28P	0.005823	0.044729
AP000867.2	0.099971	0.767443
DHX40	0.590478	4.51725
SYCP2L	0.21693	1.65909
AC135178.3	0.074553	0.568726
MIR570	0.277603	2.11192
MTND4P35	0.024856	0.188999
MIR6796	0.045164	0.343286
NUCKS1	0.329644	2.50321
RNF38	0.917517	6.96263
TRIM33	0.230311	1.74429
AL355488.2	0.058708	0.444632
PTPN4	0.115704	0.87617
SOCS6	0.329168	2.49003
AC008749.1	0.020006	0.151315
AP005202.1	0.916821	6.93398
IVNS1ABP	0.594473	4.49505
PMS2P10	0.13651	1.03067
NF1	0.370047	2.78246
KC877373.1	1.24721	9.37472
RACGAP1	1.80048	13.5209
C11orf57	0.154897	1.16083
ZNF14	0.104578	0.783079
ZNF93	0.15647	1.17161
AC129492.1	0.144802	1.08071
USP8	0.494734	3.692
PICALM	1.28295	9.5728
ASB3	0.36216	2.69931
INSIG2	0.327633	2.43983
RPL7P21	0.044943	0.334371
LINC01189	0.011088	0.082272
AKAP12	0.075606	0.560753
NCAPD2P1	0.0023	0.017045
AP004242.1	0.037919	0.280883
RPL7	22.0247	163.036
AC007128.1	0.009356	0.06908
HNRNPA3P6	0.053381	0.393435
RPS6KC1	0.2721	2.0051
ADCY10	0.533111	3.92463
AC002401.3	0.482791	3.55117
DDX46	0.542959	3.99197
TGS1	0.253531	1.8597
AL590762.2	0.057638	0.422564
MYBPC2	0.045652	0.334173
AC020663.3	0.039026	0.284936
REV1	0.831124	6.06718
AC003002.3	0.017195	0.125492
AL358781.1	0.190874	1.39166
ASB5	0.045331	0.33035
SBNO1	0.080669	0.587123
NFIB	0.029604	0.215352
ATP2B1	0.142338	1.0354
OXSR1	0.679277	4.93962
AJAP1	0.017736	0.128974
ZBTB21	0.167095	1.21491
NELL2	0.018924	0.137589
CADM1	0.054759	0.398011
CLCN5	1.6986	12.3391
MTND2P28	52.3651	380.101
ANXA1	0.392334	2.84754
PSMA3	6.31665	45.7947
AC104532.2	0.053341	0.386441
ZNF30	0.151934	1.09987
EXOC5	0.06803	0.492203
EIF4A1P10	0.190577	1.37785
TFRC	3.95429	28.5878
AC021106.1	0.047422	0.342248
EIF2A	1.41264	10.1874
UQCC1	7.11069	51.2688
AL137058.3	0.002748	0.019811
PDE10A	0.033667	0.242699
PIN4	5.87838	42.3439
MGLL	2.39129	17.2146
RNGTT	0.174647	1.25717
AC125232.1	0.980396	7.05281
FKRP	1.46046	10.5034
FBXL7	0.030017	0.215866
GAPVD1	0.578489	4.1554
PABPC1P4	0.038235	0.27456
DSE	0.10183	0.73014
AL133396.2	0.009275	0.066499
UBXN8	2.34997	16.8392
RPS15A	168.918	1208.76
RALGPS2	0.223733	1.60082
YIPF5	2.40348	17.1961
MAK16	0.420446	3.00552
MTCO2P12	1.4868	10.6277
SLC9B2	1.4469	10.3374
MYH3	0.058086	0.414961
REV3L	0.131115	0.936163
AC118553.1	0.263683	1.88159
ANTXR2	0.242788	1.73084
SNHG5	13.6389	97.0989
AL079303.1	0.002343	0.016677
PGM3	1.35035	9.59616
ZNF225	0.015302	0.108736
YKT6	23.4139	166.223
AC108751.5	0.899753	6.37866
GBP5	0.029387	0.208112
AC005034.3	0.157956	1.11826
AC024884.1	0.048452	0.342112
PSMC1	4.19957	29.6095
FABP5P2	0.005923	0.041758
AFTPH	0.567186	3.99855
XPO4	0.178487	1.25807
MGST2	10.3998	73.2663
POPDC3	0.231739	1.62492
SUPV3L1	2.10853	14.7792
GCC2	0.368816	2.58386
MIR4523	0.153433	1.07442
SOS1	0.360238	2.52257
AL683813.1	0.012064	0.08445
LINC02365	0.086091	0.602076
SLC22A15	0.078322	0.547659
AL080314.2	5.40573	37.7889
ZNF678	0.09533	0.666393
RN7SL25P	0.018589	0.129875
CCAT1	0.117073	0.817454
AC027031.2	0.052211	0.364429
SNX24	1.46737	10.2359
PPIAL4D	0.005254	0.036642
NODAL	0.029686	0.207007
ZNF410	1.30566	9.1043
ARMT1	0.898936	6.26642
NCALD	0.040059	0.279031
SRGAP2C	0.179806	1.24935
COX7B	15.3803	106.796
RPS27A	39.9472	277.257
HSPA8	99.0948	686.754
MITF	0.042884	0.296634
ANKRD17	1.12085	7.74544
UGT2B11	0.486272	3.36
ENO1P1	0.07757	0.535636
CT45A5	0.301269	2.07592
MYO9A	0.154823	1.06656
LSMEM1	0.121527	0.836797
FAR2P2	0.097978	0.67329
F11R	7.06289	48.5088
HBS1L	0.497909	3.41927
AC087632.1	2.65062	18.1741
TRIM60P18	0.150261	1.02846
DYNLT1	12.1723	83.3108
WDR19	1.26085	8.62716
AC068790.9	0.005096	0.034858
CYLD	0.167669	1.14549
ZC3HAV1	1.04319	7.12346
AC008264.2	0.035531	0.242386
MELK	2.38862	16.2819
GDAP1	0.311826	2.12341
WDR3	0.315641	2.14836
SPEF2	0.088345	0.600269
PKD2	0.119844	0.813676
MT-ND4L	1751.74	11888.9
HULC	2.53067	17.1689
MAP2K6	0.773897	5.24132
MAGEC2	0.323203	2.18662
ADPRM	0.225771	1.52362
MTTP	2.59249	17.476
RPS27AP16	0.438263	2.95427
CDH3	0.028016	0.18877
ZNF43	0.828176	5.57173
ANXA13	3.35947	22.5433
AC024075.1	0.060268	0.404214
RPS27	929.437	6231.26
ERMP1	0.289882	1.94337
ELF4	1.53126	10.2528
TRMT112P4	0.06194	0.414703
NAPG	1.28327	8.59061
ATP6V1B2	3.61858	24.1931
PAH	89.878	600.84
R3HCC1L	0.693309	4.63342
COX7B2	0.550568	3.67848
HNRNPLP2	0.091767	0.613085
CCDC181	0.036074	0.240949
AC093591.1	0.077778	0.51911
NHSL2	0.017337	0.115653
AP002812.5	0.096973	0.646147
CS	10.587	70.4958
SNORD49A	0.028229	0.187842
PRPF4B	0.722845	4.80992
DLD	2.73385	18.1896
FNDC3B	4.53005	30.1176
AC002116.1	0.184149	1.22302
RPL4P4	1.65521	10.989
GART	4.85607	32.2204
TMEM51-AS1	0.120325	0.797742
TRIM44	0.182678	1.20885
AL353622.2	0.14892	0.984027
TFPI	2.85053	18.8282
CLEC2D	0.171099	1.12973
GFPT1	0.921709	6.08579
EIF4BP6	0.139038	0.917003
AC073909.1	0.010597	0.069856
ZNF92	0.031977	0.210599
MFAP1	3.05911	20.1435
ANO10	2.15014	14.1553
RPE	1.73549	11.4156
OSGEPL1	0.724192	4.76349
AL591122.1	0.007604	0.049992
LINC02027	0.205435	1.35015
COPB1	1.87656	12.3271
SCN2A	0.00822	0.053997
PIGA	0.177792	1.16786
LEAP2	2.61192	17.1562
CABYR	5.12856	33.6476
CDC42SE2	0.250774	1.64523
APOB	18.9068	124.028
FAM184A	0.501541	3.29005
GMFB	0.223787	1.46779
AC015982.1	0.250937	1.64425
TAF1A	0.035002	0.229147
MAP3K20	0.667331	4.36798
AC010976.1	0.075408	0.493194
AP001273.1	0.026797	0.175045
TRIM6	0.35468	2.31619
AC112496.1	0.085115	0.555599
RARS2	3.22036	21.0049
STK38	1.98256	12.925
NBPF8	0.848639	5.53226
GINS4	1.52682	9.95316
RPS6KB1	1.02974	6.70266
FAM13A-AS1_2	0.081334	0.529346
SHANK2-AS2	0.04109	0.266788
DHX15	2.2493	14.5996
AC099520.1	0.088861	0.576291
MYO5A	0.325751	2.11126
GEMIN6	2.37993	15.4212
AC022613.2	0.038385	0.248656
TRPM2	0.029116	0.188338
TMEM126B	1.03638	6.7034
AC139795.3	0.290133	1.8744
AC137055.1	0.025054	0.161821
TM7SF3	3.17637	20.503
AC023813.3	0.128098	0.826579
MT-ND6	636.28	4105.33
KANTR	0.478628	3.08454
LINC00240	0.175069	1.12744
FANCD2	0.952051	6.13029
PHF10	4.47977	28.8447
HNRNPUP1	0.013132	0.084503
VIPAS39	1.72418	11.0843
AP001350.2	0.064374	0.413606
AC003957.1	0.024108	0.154848
SLC4A4	0.051874	0.332726
TAF9	5.44808	34.9388
RPL23AP65	0.010389	0.066606
MED13	0.115409	0.739288
MLLT3	0.015191	0.097309
MIR568	0.003028	0.019388
AC092279.1	0.219531	1.40525
AC017074.1	0.134121	0.858281
AC007066.2	0.144829	0.926529
FAM92A	0.644393	4.11667
INO80B	3.44725	22.0211
AC241585.3	0.653626	4.17519
AC004674.1	0.139275	0.887361
CEP95	1.04379	6.65005
GREB1	0.075687	0.482178
BOD1L1	0.828019	5.27372
MPHOSPH9	0.17811	1.13415
ANKRD28	0.256964	1.63618
GPR61	0.003908	0.024869
CTAGE8	0.247511	1.57176
HPS5	0.489071	3.10021
MYCBP2	0.639237	4.05208
LRIG2	0.523418	3.31587
FAM104B	2.84617	18.0055
ZNF827	0.009221	0.058272
ENKUR	0.029904	0.188968
SCUBE2	0.018093	0.11433
PAX9	0.093661	0.591604
AC126323.3	0.183021	1.15547
TMEM267	0.103792	0.653918
PAQR3	0.167346	1.05421
GLIPR1L1	0.051335	0.323364
RAB30	0.123657	0.778451
ADGRG2	0.021879	0.137687
MIR3142HG	0.030006	0.18882
AC078883.1	0.456074	2.86805
EEF1A1P5	62.7716	394.711
AC007485.2	0.247269	1.5525
TEC	0.131086	0.822173
TMEM81	0.668332	4.18798
RASA1	0.301437	1.88875
CLMN	0.054057	0.338453
GOLGA8M	0.040863	0.25553
AAGAB	1.93735	12.0756
AC018692.3	0.62683	3.90502
NRSN2-AS1	0.079114	0.492814
MIR4667	0.017436	0.108527
HSPD1	14.6011	90.8799
LINC00998	0.898014	5.58927
RN7SL657P	0.180663	1.12436
PKHD1L1	0.00528	0.032851
CCDC6	1.06684	6.63686
AL645568.1	0.461694	2.87197
TMEM19	1.23969	7.71059
CCL20	4.55358	28.3072
AC012485.3	0.041889	0.260261
GLA	26.3976	163.971
MTCO1P12	89.7683	557.576
CDC42SE1	2.08306	12.9283
UTP6	2.67895	16.624
COX7A2	23.4145	145.218
CDYL2	0.008434	0.052298
GPBP1L1	5.46294	33.8311
PLS3	0.913626	5.65756
SEC14L4	0.026814	0.165916
AC011290.2	0.160797	0.99491
EIF4G2	10.8807	67.316
PTER	3.19193	19.7459
ZNF773	0.159327	0.985365
UBA2	2.46415	15.2244
AC008569.2	0.02796	0.172609
AC006042.1	0.144193	0.890078
RBMX	6.61084	40.7757
RPL21P93	0.339969	2.09644
AC113191.1	0.017133	0.105627
AC104662.3	0.882345	5.43938
PLCXD2	0.321712	1.9829
C12orf4	0.12258	0.755486
BIRC3	0.059735	0.367719
HSD17B11	2.68478	16.5189
CLCN3	0.789002	4.84575
FRMD6	0.050136	0.307795
FAM71F2	0.169505	1.0401
CDC16	7.90141	48.4123
AC111170.3	0.027648	0.169352
LINC00846	0.021452	0.13137
MTND4P12	5.03691	30.7621
IGFL4	0.043592	0.266218
CD3D	0.080191	0.489405
CANX	26.9752	164.259
AC092910.3	0.053691	0.326502
AL096701.1	0.003903	0.023734
RAB11FIP2	0.107082	0.651051
HSPA13	0.219063	1.33172
ZNF146	0.103769	0.630424
RNU1-5P	0.04393	0.266868
STOX1	0.090541	0.54998
AL691447.3	0.056441	0.342481
CPB2-AS1	0.303023	1.83684
CCNYL2	0.041706	0.252683
RPS7P10	0.382215	2.31056
AC015813.1	0.303026	1.82904
CPED1	1.99303	12.0253
SKIV2L2	0.269683	1.62672
IGHV7-40	0.035766	0.215714
CCDC47	5.09088	30.6847
RPL34P34	0.067614	0.40728
ZNF512	0.559961	3.37246
TRA2A	2.89445	17.4288
EXTL3	3.24692	19.5463
RRM1	1.80898	10.8853
COX7A2L	15.6541	94.1666
AP003071.1	0.063603	0.382249
SLC39A9	1.48313	8.91315
DCAF1	1.17836	7.07942
TMEM231	0.579414	3.47915
TNPO1	0.397596	2.385
RGS5	0.120287	0.721128
AL513548.1	0.059807	0.358358
AC021231.3	0.013684	0.081861
CXCL17	0.094028	0.562268
SORBS1	1.89816	11.3505
FAAH2	3.31338	19.7947
ZFHX4	0.009785	0.058394
ATG4C	0.092074	0.548789
ZNF461	0.083634	0.498415
DHX29	0.562779	3.35007
MT-ND5	501.297	2982.89
CEACAM22P	0.193521	1.1513
AL139288.1	0.037248	0.221541
FAM122B	2.19749	13.0633
ZNF75A	0.73722	4.38195
UQCRB	1.99897	11.8796
MIR3179-4	0.050414	0.299425
AC090061.1	0.10309	0.611768
AL021707.3	0.063973	0.379576
BCO2	0.036988	0.219324
AL136531.3	0.006732	0.03989
C6orf62	6.59023	39.0162
LINC01297	0.164633	0.974257
USP32P3	0.646732	3.82711
SLC2A12	0.042445	0.250913
GCSAM	0.013928	0.082334
AL035563.1	0.044863	0.265156
AC073488.4	0.04682	0.27634
EPC2	0.615992	3.63017
NAA25	0.16885	0.995064
PRC1-AS1	0.143619	0.84545
HMCN1	0.025722	0.151353
SIX4	0.082356	0.484474
TMEM87A	2.97681	17.4934
SGK494	0.377989	2.21901
NPIPB14P	1.7485	10.263
AC005586.2	0.162782	0.955205
BZW1P2	0.083311	0.488835
NPM1P26	0.001975	0.011572
PLAA	1.27235	7.4499
CTAGE4	0.408511	2.38784
HNRNPUL2-BSCL2	0.50799	2.96667
AC068792.1	0.012694	0.074106
HOTAIRM1_1	0.017972	0.104842
MAP2K4	0.735843	4.28613
AL359715.2	0.101239	0.589326
NT5E	1.04183	6.05919
HCG15	0.269575	1.56767
TMEM156	0.205406	1.19402
AC105250.1	0.014322	0.083174
MIOX	0.263406	1.52955
AC097461.1	0.122376	0.710585
ZNF589	0.916707	5.31995
ACBD3	1.6448	9.5386
PPIAP31	1.18961	6.89768
EIF2AK3	0.393875	2.28213
L3MBTL3	0.089706	0.519193
MIR4646	0.001461	0.008446
RPL7AP28	0.181379	1.04851
SLCO1A2	0.014252	0.082385
NAALADL1	0.684436	3.95598
CDKN2B-AS1	0.125565	0.725459
OSBPL11	0.074876	0.432531
LIN28B	0.507481	2.92593
RMST	0.103115	0.593709
TCP11L2	0.213993	1.23164
AC004148.2	0.198118	1.14018
CLN5	0.60414	3.47574
AL122018.1	0.003188	0.018339
AC007639.1	0.103411	0.594792
ARRDC4	0.067768	0.389702
KDM5B	1.07971	6.20393
TMEM55A	1.25275	7.18991
AL049830.3	0.10332	0.592761
ZNF528-AS1	0.016175	0.092755
FAR2P4	1.62464	9.31588
ZNF337-AS1	0.973405	5.58049
ASCC1	1.42048	8.13888
MMAA	0.183651	1.05149
LIAS	1.24912	7.14526
AC011472.2	0.048135	0.275258
TSPAN8	3.84698	21.9965
AC006946.2	0.153406	0.876596
NLN	2.08075	11.8806
MTCYBP18	0.069168	0.39492
PLGLB2	0.656506	3.7474
ADH6	10.3374	58.9881
CFL1P2	0.014132	0.080634
AC099336.1	0.009196	0.05243
KRT18P34	0.049111	0.279537
BCL2L15	0.150358	0.85542
AL109615.1	0.024617	0.139988
VPS50	0.313471	1.78066
NAP1L6	0.12656	0.717882
AC091153.1	0.25534	1.44809
LINC02341	0.045302	0.256648
RPS3AP46	0.064793	0.366992
ZRANB3	0.17775	1.00622
AC044791.1	0.1145	0.647666
ITGB1	6.04996	34.2193
HIST1H1PS1	0.10347	0.585004
XAGE3	0.369122	2.08666
AC090835.1	0.067427	0.381124
DTL	0.711238	4.01876
SCN1A	0.007904	0.044648
AP001033.1	0.222247	1.25478
Y_RNA	0.46247	2.61027
ZFP28	0.066921	0.377634
UBR3	0.170992	0.964873
HSP90AA1	9.29224	52.4071
DNAJC27	0.088335	0.4981
AC008906.2	0.049526	0.27924
VTA1	0.653393	3.67996
AC087742.2	0.100146	0.561409
STMN1	9.48525	53.1676
ELOVL7	0.088409	0.495537
AL117694.1	0.059711	0.334605
POU2F2	0.048176	0.269307
FANCM	0.00971	0.054262
PSMA5	23.2545	129.876
TTC13	0.870574	4.85405
COQ3	1.09054	6.07968
PLEKHF2	0.206743	1.15214
MT-TG	4.45407	24.7959
HNRNPA1P26	0.001897	0.010557
CEPT1	0.51967	2.88749
TTC33	0.064347	0.357357
AC104131.1	0.729963	4.05127
RN7SKP30	0.098537	0.546554
SYNJ2BP-COX16	0.104862	0.581632
AC107068.1	0.065313	0.36224
RNU7-1	0.021024	0.116444
MRAS	0.091289	0.505392
AC010542.5	0.259671	1.43738
AL078644.1	0.088449	0.489585
AC098591.1	0.01054	0.058316
ITGB1BP2	0.552473	3.05415
AP000662.1	0.103733	0.573279
PRDM4	2.34402	12.9431
AC123912.1	0.118164	0.651497
AC010680.2	0.032614	0.179807
AL354920.1	0.339227	1.86946
AC002553.3	0.3966	2.18471
ALB	62.5158	344.121
ADGRG6	0.205467	1.12933
RNLS	0.697702	3.83423
CPNE9	0.033276	0.182849
SERINC4	0.018206	0.100017
AC026462.3	11.4509	62.8962
SNX25P1	0.178036	0.977779
LANCL1	3.1039	17.0465
BDP1	0.024921	0.136601
BLMH	6.12877	33.5855
AC092127.2	0.024314	0.133239
UBE4A	0.444687	2.43526
RSL24D1	1.25057	6.84628
BTBD10	0.546225	2.99027
HCG27	0.300934	1.64612
AP005136.2	0.020185	0.110371
NAT8L	0.04701	0.257039
TNS4	0.309977	1.69378
DNAH2	0.001838	0.010042
OMA1	1.01193	5.52168
BNIP3P11	0.100919	0.550029
MIR6833	0.092437	0.5038
RABGGTB	7.13655	38.8827
NHP2P1	0.125038	0.680843
LINC02193	0.106071	0.577182
C4BPB	6.92726	37.6699
TRIM23	0.042885	0.233111
CATSPER2	0.014394	0.07819
SNORD99	0.948589	5.15224
AC233266.2	0.016564	0.089923
FLJ16779	0.005635	0.030572
SLC2A2	9.04302	49.0295
PIK3C3	0.124054	0.672116
ST3GAL1	5.91447	32.0119
AC120057.5	0.090864	0.491695
NDUFS5	83.055	449.268
AC008734.1	0.067288	0.363723
MTCO1P53	0.249301	1.34667
CADPS2	0.272624	1.4723
TNFSF14	2.23849	12.0849
CSGALNACT2	0.239837	1.29429
TOP2A	0.583327	3.14547
TNKS	0.266285	1.43409
LRRC37A16P	0.116897	0.629542
FAM234B	0.233692	1.25849
GCNT2	0.955999	5.14815
SPIN1	0.657683	3.54145
AL121758.1	0.054524	0.293294
ITSN2	2.88652	15.5266
PA2G4P4	0.03904	0.209932
YWHAEP1	0.06455	0.347076
C5orf15	5.61714	30.1998
MBTPS2	0.725439	3.89755
DPY19L1P1	0.128561	0.690245
PPIEL	0.028567	0.153325
MIR6734	0.014022	0.07524
AL031864.1	0.163227	0.874728
CTPS2	2.26618	12.1378
ACSL6	0.178467	0.9558
RAD50	0.949542	5.08442
HP1BP3	4.16321	22.2859
AC008752.3	0.025213	0.134806
ZNF605	0.251115	1.34238
AC004890.1	0.076102	0.406815
LZIC	1.16827	6.24139
STARD4-AS1	0.033276	0.177596
CECR6	0.013937	0.074359
ASCL3	0.018179	0.096991
EIF4A1P5	0.00578	0.030838
PPP1R12B	0.19615	1.04607
DFNA5	0.538944	2.87359
ZNF24	0.506013	2.69702
GFM2	0.794512	4.23206
AL049840.5	0.125081	0.66623
SNRNP40	11.5598	61.5532
FOXC1	0.093912	0.499796
EEF1A1P12	0.088206	0.469365
CSGALNACT1	1.67747	8.92598
CNTN1	3.45757	18.3945
AC022149.1	0.081629	0.433666
AP001528.2	0.029665	0.15756
CUL3	0.398322	2.11483
FXYD5	0.995775	5.2864
LDHA	74.9155	397.699
CAMSAP2	0.055384	0.294005
CAV1	0.340145	1.80462
CFH	1.5532	8.23566
PCAT29	0.140509	0.744972
HNRNPA1P16	0.689484	3.65508
RPL21	28.133	149.078
MIR4517	0.031464	0.166657
ADGRF5P1	0.060832	0.322056
ZNF230	0.108647	0.574358
UFC1	31.7015	167.501
RAP1GDS1	0.963531	5.08207
RDX	0.655037	3.45241
UBE2T	4.73706	24.9499
RPL36AP21	0.019951	0.104966
ESCO2	0.064208	0.337711
AC002075.2	0.145487	0.765206
CCDC77	0.48427	2.54487
CRIP3	0.115951	0.609267
NPIPB7	0.083515	0.438439
AL356968.2	0.054287	0.284917
NAPEPLD	0.356563	1.87075
AC023794.5	0.03201	0.167934
CCDC14	0.129528	0.679492
AC010809.2	0.070191	0.368016
HCFC2	0.036124	0.189339
ZNF564	0.146932	0.770026
KRT19	0.5534	2.89554
PIRT	0.018122	0.094806
LINC01589	0.824002	4.30702
AC020978.10	0.025534	0.133339
SSX2B	3.62632	18.9359
XPOT	0.892053	4.6576
LARP4	0.307116	1.6033
VMP1	8.84386	46.1364
DNAJC12	3.67971	19.1809
DMXL2	0.827284	4.31196
EIF4HP1	0.403348	2.10073
SLC37A3	4.18493	21.7906
ATP5F1	7.31769	38.0745
ULBP1	0.03915	0.203613
ETF1	2.5053	13.0291
AC048382.2	0.241063	1.2531
SCUBE3	0.010038	0.052167
KRT8P11	0.008354	0.043372
AC008655.1	2.42987	12.606
AP002992.1	0.737888	3.82547
ITGB7	0.105161	0.545179
AC114786.2	0.720975	3.73693
EPS15	0.211605	1.09559
MT-CO1	4976.24	25748.3
RGMA	0.010139	0.05241
PHTF1	1.05643	5.45976
EFL1	1.42889	7.38221
BUD13	3.0751	15.8837
NBR1	3.67986	19.0038
TRAK2	0.777523	4.0145
EFCAB14	1.38287	7.13784
DNAJC18	0.181531	0.936892
AP005119.2	0.054268	0.279882
PSMD11	12.9239	66.6492
LPAR6	0.020992	0.108253
AC005154.3	0.185243	0.955108
SGCE	9.57794	49.31
KDM1B	0.913443	4.69688
LANCL1-AS1	0.05169	0.265652
ABCE1	0.504719	2.59385
AC012360.3	0.098759	0.507511
KLHL11	0.058624	0.30118
RPL36AL	54.2045	278.447
SLC10A4	0.770165	3.95538
MRPS33	2.6646	13.679
TOR1AIP1	0.532541	2.73274
CXCL8	0.148725	0.762503
COPS8	2.32759	11.9289
C8orf4	4.21506	21.5849
SMC3	0.214765	1.09977
TMOD2	0.007512	0.038432
TTL	0.799045	4.08441
MRPL13	2.86948	14.6671
SSX4B	0.10876	0.555682
HCG25	0.892754	4.55749
UGDH	2.89094	14.7576
LINC02405	0.120193	0.613479
SLC38A9	0.478361	2.44049
AC117503.5	0.05366	0.273583
AC242426.2	0.086849	0.442768
DSCR4	4.63192	23.6019
IL15	0.022839	0.116354
ISPD	0.026651	0.135706
ZNF426	0.026637	0.135616
LTA4H	7.66102	38.9767
PHF14	1.43812	7.31578
AC004801.2	0.401801	2.04362
MIR4763	0.026684	0.135693
NDUFAF1	1.93882	9.859
HERPUD1	40.4495	205.649
CLK4	0.27481	1.39676
AC239800.2	0.090769	0.460561
AC080112.1	0.025047	0.127077
MT-TL1	31.285	158.531
AL049844.2	0.027852	0.141105
FRG1EP	0.080478	0.407718
PITPNM3	0.009646	0.048867
PSME2P2	0.008658	0.043854
AP000442.2	0.107576	0.544831
CMYA5	0.026568	0.134535
LUCAT1	0.200285	1.01284
PHBP5	0.052643	0.265763
SARNP	1.55787	7.86135
LINC00173	0.159367	0.803975
HAVCR2	0.127703	0.643988
KIF5C	0.094903	0.478397
SLC17A4	0.108487	0.546742
ARHGAP32	0.408899	2.06069
WDR75	0.541374	2.72748
RPS3A	34.664	174.509
IWS1	4.90768	24.6995
FRMD5	0.004158	0.020922
MCMBP	4.46654	22.4708
LIPA	2.02242	10.1695
TMEM127	7.44987	37.4454
TBC1D23	0.224925	1.13007
SNORA40	0.477157	2.39662
CTDSPL2	0.167001	0.838666
C14orf2	24.0169	120.547
SLC43A3	0.076244	0.382078
LINC00858	0.05406	0.270794
HIF1A	0.149107	0.74674
AC135983.4	0.039167	0.196131
ZRANB1	0.613054	3.06983
BAZ2B	0.246001	1.23119
TFCP2	2.0893	10.4482
CLOCK	0.327075	1.63268
FUT10	0.536835	2.67697
TMEM179	0.052945	0.263716
FER1L6	0.034232	0.170467
HMGB1P3	0.112086	0.557144
ATP5B	117.721	584.838
PPP4R3A	2.03918	10.119
ANXA8L1	0.025947	0.128687
SMAD5	0.15201	0.753528
HMGB1	7.75665	38.4288
ERP29P1	0.043683	0.216246
POLK	0.136293	0.674278
C15orf48	0.418968	2.07206
AC007228.2	0.077208	0.381795
CAPRIN2	0.559177	2.76436
TMEM245	1.72159	8.51072
C15orf65	0.36906	1.82333
INTS12	1.52073	7.5055
AC104794.5	0.21614	1.06614
NID1	3.09067	15.242
GTSF1	28.8161	142.051
PMPCB	8.96077	44.1484
XIAP-AS1	0.051718	0.254758
AL161891.1	0.04185	0.205932
CPB2	3.81255	18.7541
TTLL7	0.025912	0.127452
CAPS2	0.148221	0.728755
STRBP	1.48141	7.27842
FBXO16	1.31069	6.43563
FZD3	0.110246	0.541146
FKBP5	2.10345	10.3113
NRBF2	2.45854	12.048
LINC00939	0.013887	0.068052
EPB41L2	5.07555	24.8581
SLC5A12	0.027563	0.134985
TASP1	0.790545	3.86848
TMEM45A	1.14013	5.57899
APOC4	0.458022	2.23933
SENP7	0.051306	0.250718
LINC01424	0.094978	0.464022
AL359510.2	0.0307	0.149962
AC090809.1	0.119112	0.581704
WDR89	0.047049	0.229757
MDFI	0.137867	0.672863
OAS2	0.212685	1.03777
KRT18P16	0.011472	0.055923
BHLHE41	0.072038	0.350831
AC104117.3	0.10244	0.498811
AL583839.1	0.264029	1.28408
LINC01515	0.051565	0.250753
PTPN11	0.87894	4.27369
ZNRF3-AS1	0.046454	0.225871
NBPF10	0.373781	1.81445
DCUN1D2	2.43172	11.8035
ZNF621	0.424383	2.05975
ACTG1P17	0.558373	2.70999
HS2ST1	0.904266	4.3874
KATNA1	1.07937	5.23606
CYP21A1P	0.094362	0.457563
AC069499.2	0.125317	0.607459
EIF4A1	70.9442	343.322
AC005550.2	0.027152	0.131393
AC012409.5	0.127174	0.61509
CA14	0.102341	0.494426
ANK2	0.125752	0.607499
CKS1BP1	3.13483	15.1348
ETFDH	1.41792	6.84157
ARHGAP12	0.06478	0.312403
APTR	3.1924	15.3929
FTH1P7	0.170451	0.82127
PIP5K1A	2.2091	10.6403
NUDT7	1.83319	8.82944
COTL1	1.20987	5.82426
KIN	0.145058	0.697964
KIF1B	1.3139	6.31842
SNW1	1.95557	9.40249
TAF5L	2.35677	11.3292
GTF2B	3.29331	15.8302
BMS1P8	0.078153	0.375639
PROM1	0.113309	0.544503
OLA1	3.70315	17.787
MAPK14	3.33777	16.0236
C1orf105	0.33613	1.61301
SMURF1	6.28373	30.1403
ILF2	37.7762	181.17
RPS6	458.464	2198.62
DNAJC7	10.4724	50.2061
AC025580.3	0.047517	0.227502
DSTNP1	0.046525	0.222696
PRPF38B	1.33478	6.38782
AHCYL2	1.0237	4.89836
GOSR1	1.36241	6.51863
PCBP3	0.031356	0.150026
NSF	1.5621	7.47309
AC018362.1	0.567546	2.71494
RPL29P12	0.035928	0.171843
AC103810.5	0.026303	0.125776
FAM103A2P	2.57683	12.3219
SPA17	0.273971	1.30828
SLC35B4	0.645419	3.08123
MBNL1-AS1	0.05865	0.279929
SLC44A1	0.53309	2.54433
AC096919.1	0.727414	3.46919
MET	4.01179	19.1255
FAM171B	0.047049	0.224217
AC099335.1	0.006034	0.028745
CNOT1	9.80064	46.6463
USP24	2.35135	11.1908
TFAM	0.232743	1.10759
AC099518.5	0.159505	0.758854
TIMM17A	6.20094	29.4994
SUDS3	1.17736	5.599
POLR1B	1.51928	7.22042
Z99129.4	0.209828	0.996783
PPTC7	0.401794	1.90821
TGIF2LX	0.148804	0.7062
AC007114.2	0.016021	0.076009
HNRNPC	38.9019	184.532
MYH1	0.030492	0.144635
NUTM2F	0.025323	0.120108
BZW1	4.41117	20.8971
GPRASP2	0.100536	0.476185
LITAF	19.3389	91.5792
GAS5	15.8795	75.1935
HSPD1P1	0.201147	0.951314
SDCBP	2.4368	11.5236
BX547991.1	0.237719	1.12406
AC139256.1	0.026576	0.125622
RPS6KA3	3.1682	14.9745
INTS14	3.43936	16.2532
AL031727.1	1.03289	4.8779
NTAN1P2	0.079101	0.37352
UAP1	1.80615	8.52458
CLDN6	0.338441	1.59694
MIR3677	0.540851	2.55132
RPS4XP13	0.012981	0.061223
DDX58	0.230678	1.08795
YLPM1	1.12298	5.29616
PARM1	2.97701	14.0278
KAT7	0.855018	4.02565
AC015911.1	0.01672	0.078712
MMADHC	4.11357	19.3603
AL592148.3	0.026094	0.122724
SCN9A	0.033443	0.157255
BX088651.2	0.028275	0.132881
FAM106A	0.033599	0.157877
FAM124A	0.05738	0.269467
QTRT2	0.481234	2.2592
AL158212.2	0.167648	0.786568
PGAP1	0.022696	0.106414
TRMT10B	2.20354	10.3315
OCRL	0.656257	3.0769
CKAP2L	0.237613	1.11309
STYXL1	11.8345	55.4378
HIST1H3PS1	0.031459	0.147231
AC124319.4	0.023963	0.112144
GTF2H2B	0.844661	3.95281
AL445991.1	0.066864	0.312794
PON2	30.3555	141.989
ZNF792	0.923836	4.31562
PLRG1	2.08739	9.74814
AL355075.2	0.059242	0.276608
RC3H2	0.611259	2.85032
PTHLH	0.284431	1.32594
AC016642.1	0.107355	0.500238
CAB39	0.878378	4.09141
ATF4P4	0.030021	0.139816
CCDC13	0.019153	0.089172
DOK6	0.051095	0.237873
AC068768.1	0.24581	1.14382
HSDL2	0.476822	2.21864
PLCE1	0.09245	0.430016
MNS1	0.017065	0.079303
RNF19B	3.16086	14.6877
AC079944.2	0.477545	2.21799
AP005205.3	0.004295	0.019945
OTUD4	0.223337	1.03705
SMCHD1	0.319501	1.48341
BCLAF1	0.29297	1.35973
SLC25A44	4.59263	21.3092
PRPS1	16.5063	76.5842
AC090541.1	0.829918	3.84543
C18orf65	0.065076	0.301457
HYLS1	0.611113	2.82949
GRK3	0.138853	0.642709
NCR3LG1	0.036796	0.170269
SRR	0.33408	1.54449
KIAA0895	0.668708	3.08953
MTCP1	0.907093	4.19041
TNFSF11	0.221191	1.02102
WDPCP	0.163011	0.75245
THUMPD2	0.414509	1.91304
AC055855.1	0.018876	0.086967
ZBTB37	0.038334	0.176613
HNRNPH3	8.87308	40.8732
NEIL3	0.232923	1.07247
SP140	0.243719	1.1219
ZNF585A	0.955243	4.39488
TDRKH	1.0009	4.60095
WWC2-AS2	0.047337	0.217495
AC078923.1	0.096973	0.445549
ADGRB2	0.025464	0.116972
FOXD3	0.023942	0.109782
CRBN	2.53777	11.6237
RNF219	0.07676	0.351569
EYA3	0.87279	3.99671
AL591684.2	0.118866	0.54367
SNX10	0.676026	3.09076
CFDP1	11.6852	53.412
CASP4	5.28846	24.1677
EEF1A1P16	0.039063	0.178444
GNG12	0.721449	3.2921
S100A13	37.5117	171.076
AC004918.1	0.862014	3.931
LINC01372	0.28451	1.29625
TOP1	2.91744	13.2911
AC026368.1	0.073047	0.332781
SENP1	0.345013	1.57111
AL353708.3	0.248472	1.1305
CDC5L	0.649313	2.95407
AP2B1	8.55295	38.9053
DHX32	2.16435	9.84042
AL513165.1	7.78604	35.387
FAR2P1	1.2155	5.5231
PPIP5K2	0.437339	1.98716
ZNF227	0.695648	3.1593
IQCG	0.333332	1.5136
DCAF13	1.6905	7.66785
FST	27.8301	126.142
SLC41A1	1.01545	4.59702
PBX3	1.06463	4.81431
RPL23AP25	0.355199	1.60604
RWDD2B	1.02951	4.65353
YTHDF2P1	0.025713	0.116173
AC012645.4	0.065075	0.293643
LRRC8E	2.26969	10.2387
FAM114A2	0.559157	2.52072
ZCCHC17	6.08303	27.4066
LYG1	1.0691	4.81665
ARHGAP26	1.50395	6.77564
U1	0.635276	2.85671
RPL12P19	0.002841	0.012773
AC011498.5	0.444632	1.99748
OSBP	2.26378	10.1479
PDP1	0.181609	0.814034
EBLN3P	1.24668	5.58384
FBXO30	0.036582	0.163717
GAPDHP73	0.004057	0.018155
PFKFB2	0.774373	3.46495
RNU6-387P	0.070141	0.313799
PLA2G2A	0.365206	1.63364
SLC11A2	6.91044	30.8981
SDAD1	0.681841	3.04704
GNL3	4.49598	20.0785
HNRNPA1P7	4.68734	20.929
EGLN1P1	0.145402	0.649072
WAC	2.03559	9.08152
AL731577.2	0.215636	0.961326
FAM239C	0.158848	0.708028
CUTC	7.32701	32.6414
RBL1	0.559663	2.49211
RPL23AP21	0.575374	2.56141
AC104825.3	0.143799	0.639906
HSPA4	7.01442	31.2117
NGFR	0.020206	0.089838
AC104984.3	0.025291	0.112446
AP001425.1	0.064953	0.288784
LYPD6B	0.040166	0.178579
IGF1R	0.629377	2.79683
HECTD1	2.20665	9.80336
MAGEC1	0.032286	0.143304
CHMP4BP1	0.284164	1.26115
LYPD3	3.37697	14.9836
BCDIN3D-AS1	0.234666	1.0409
MRPL50	0.590708	2.61919
ABCA8	1.65185	7.32148
DZIP1	1.08581	4.81051
MUC5B	0.045887	0.203182
SLC22A16	0.033962	0.150354
AC006277.1	0.08577	0.379686
ZNF235	0.101394	0.448625
MT-TY	695.226	3075.25
CSE1L	3.20678	14.163
AL157871.2	0.093188	0.411368
AC008764.2	0.430532	1.90019
AC009133.5	0.167785	0.740516
PAG1	0.042458	0.187343
SCAF11	1.52927	6.74456
AC008592.1	0.070849	0.312422
RPL9P9	8.32824	36.7196
Z97832.2	0.184671	0.814043
SPON1	0.049048	0.216143
AC005840.3	0.138574	0.610511
NAP1L3	0.063228	0.278556
MAFG	2.05513	9.04538
OSBPL9	2.54333	11.1919
INTS8	0.820385	3.60652
AC245595.1	0.399722	1.75647
AL020996.2	0.074899	0.329089
AC099676.1	1.9593	8.60471
SMIM8	0.434206	1.90681
SBF2	2.53068	11.1125
VDAC1P8	0.305075	1.33927
B2M	13.5269	59.3631
ARIH1	0.375405	1.64637
GPR141	0.174236	0.763752
NABP1	0.468954	2.055
MIR6835	0.589758	2.58372
MT-TW	0.091383	0.400274
AC139495.2	0.00523	0.022906
STON2	0.188369	0.824322
STS	0.200821	0.878444
AC068134.3	0.65794	2.87745
HIST1H3B	0.560602	2.4515
SLC22A25	0.015057	0.065838
POT1-AS1	0.064318	0.281071
NCLP1	0.079199	0.346095
NOL10	1.29059	5.63643
VEGFD	0.208327	0.909099
AKAP5	0.026545	0.115678
TTC3P1	0.015934	0.069429
MIR6787	0.030812	0.134198
SRSF11	11.4979	50.0127
NECAP1	1.19468	5.19511
DNASE1L3	0.023903	0.103922
USP16	0.495676	2.15458
ARHGEF38	0.071921	0.312545
RABL3	0.360605	1.56699
CTBS	0.554548	2.40974
AL160270.1	0.053191	0.231048
MIR3179-1	0.012134	0.0527
[truncated: 3,359 more rows]
